# Supplementary material for: Hfq C-terminal region forms a β-rich amyloid-like motif without perturbing the N-terminal Sm-like structure
Source: Commun Biol. 2023 Oct 21;6:1075. doi: 10.1038/s42003-023-05462-1 (PMC10590398; doi:10.1038/s42003-023-05462-1)
Supplement: Supplementary file 4 — Supplementary Data 1 & 2 [file 42003_2023_5462_MOESM4_ESM.zip]

Archive with 5 entries (4 files):
- Supplementary Data 1
- __MACOSX/
- __MACOSX/._Supplementary Data 1
- Supplementary Data 2
- __MACOSX/._Supplementary Data 2
