# Supplementary material for: Hfq C-terminal region forms a β-rich amyloid-like motif without perturbing the N-terminal Sm-like structure
Source: Commun Biol. 2023 Oct 21;6:1075. doi: 10.1038/s42003-023-05462-1 (PMC10590398; doi:10.1038/s42003-023-05462-1)
Supplement: Supplementary file 4 — Supplementary Data 1 & 2 [file 42003_2023_5462_MOESM4_ESM.zip › Supplementary Data 1]

REMARK SPARTA+ Protein Chemical Shift Prediction Table
REMARK  
REMARK  All chemical shifts are reported in ppm:
REMARK  
REMARK  SHIFT    is the predicted chemical shift.
REMARK  SS_SHIFT is the predicted secondary chemical shift.
REMARK  RC_SHIFT is the random coil chemical shift.
REMARK  HM_SHIFT is the ring current shift; a correction
REMARK           of 0.6 times this value is applied.
REMARK  EF_SHIFT is the adjustment for electric field effect,
REMARK           applied to proton shifts only.
REMARK  SIGMA    is the estimated prediction error.
REMARK  
REMARK Reference:
REMARK  Y. Shen and A. Bax: SPARTA+: a modest improvement in empirical NMR
REMARK  chemical shift prediction by means of an artificial neural network.
REMARK  J. Biomol. NMR 48, 13-22 (2010).

DATA SOURCE 3qhs__1_.pdb

DATA FIRST_RESID 5

DATA SEQUENCE QSLQDPFLNA LRRERVPVSI YLVNGIKLQG QIESFDQFVI LLKNTVSQMV 
DATA SEQUENCE YKHAISTVVP SRPVSHH

VARS   RESID RESNAME ATOMNAME SS_SHIFT SHIFT RC_SHIFT HM_SHIFT EF_SHIFT SIGMA 
FORMAT %4d %4s %4s %9.3f %9.3f %9.3f %9.3f %9.3f %9.3f

   5    Q   HA     0.000     4.340     4.340     0.000     0.000     0.214
   5    Q    C     0.000   176.011   176.000     0.019     0.000     1.003
   5    Q   CA     0.000    55.814    55.803     0.019     0.000     1.022
   5    Q   CB     0.000    28.753    28.738     0.024     0.000     1.108
   6    S    N     2.689   118.403   115.700     0.023     0.000     2.561
   6    S   HA     0.100     4.570     4.470     0.000     0.000     0.294
   6    S    C     0.356   174.973   174.600     0.028     0.000     1.294
   6    S   CA     0.264    58.478    58.200     0.023     0.000     1.055
   6    S   CB     0.237    63.459    63.200     0.036     0.000     0.819
   6    S   HN     0.571     8.881     8.310     0.000     0.000     0.503
   7    L    N     3.811   125.041   121.223     0.011     0.000     2.575
   7    L   HA     0.220     4.560     4.340     0.000     0.000     0.228
   7    L    C     2.355   179.234   176.870     0.016     0.000     1.075
   7    L   CA     0.787    55.634    54.840     0.013     0.000     0.867
   7    L   CB    -0.367    41.676    42.059    -0.027     0.000     1.097
   7    L   HN     0.891     9.121     8.230     0.000     0.000     0.485
   8    Q    N    -1.430   118.363   119.800    -0.012     0.000     2.435
   8    Q   HA    -0.080     4.260     4.340     0.000     0.000     0.207
   8    Q    C     0.764   176.737   176.000    -0.046     0.000     0.956
   8    Q   CA     1.170    56.955    55.803    -0.031     0.000     0.917
   8    Q   CB    -0.035    28.659    28.738    -0.074     0.000     0.997
   8    Q   HN     0.276     8.546     8.270     0.000     0.000     0.497
   9    D    N     1.705   122.126   120.400     0.034     0.000     2.149
   9    D   HA    -0.020     4.620     4.640     0.000     0.000     0.206
   9    D    C    -0.868   175.512   176.300     0.133     0.000     0.967
   9    D   CA     0.567    54.638    54.000     0.120     0.000     0.848
   9    D   CB    -1.000    39.915    40.800     0.191     0.000     0.998
   9    D   HN     0.247     8.617     8.370     0.000     0.000     0.474
  10    P   HA    -0.103     4.317     4.420     0.000     0.000     0.216
  10    P    C     1.313   178.695   177.300     0.138     0.000     1.153
  10    P   CA     0.747    63.933    63.100     0.143     0.000     0.848
  10    P   CB    -0.040    31.754    31.700     0.156     0.000     0.787
  11    F    N     0.046   119.975   119.950    -0.035     0.000     2.113
  11    F   HA    -0.124     4.403     4.527     0.000     0.000     0.297
  11    F    C     2.004   177.728   175.800    -0.127     0.000     1.103
  11    F   CA     1.461    59.403    58.000    -0.096     0.000     1.248
  11    F   CB    -0.825    38.076    39.000    -0.166     0.000     0.999
  11    F   HN    -0.267     8.033     8.300     0.000     0.000     0.475
  12    L    N    -0.140   120.992   121.223    -0.151     0.000     2.072
  12    L   HA    -0.215     4.125     4.340     0.000     0.000     0.205
  12    L    C     2.350   179.131   176.870    -0.150     0.000     1.079
  12    L   CA     1.059    55.677    54.840    -0.371     0.000     0.752
  12    L   CB    -0.845    40.618    42.059    -0.993     0.000     0.906
  12    L   HN     0.149     8.379     8.230     0.000     0.000     0.436
  13    N    N     0.309   119.037   118.700     0.046     0.000     2.120
  13    N   HA    -0.171     4.569     4.740     0.000     0.000     0.188
  13    N    C     1.864   177.408   175.510     0.056     0.000     1.024
  13    N   CA     1.606    54.763    53.050     0.179     0.000     0.852
  13    N   CB    -0.114    38.498    38.487     0.208     0.000     1.003
  13    N   HN     0.318     8.698     8.380     0.000     0.000     0.424
  14    A    N     1.591   124.410   122.820    -0.002     0.000     1.858
  14    A   HA    -0.086     4.234     4.320     0.000     0.000     0.216
  14    A    C     2.445   179.977   177.584    -0.086     0.000     1.190
  14    A   CA     0.967    52.989    52.037    -0.024     0.000     0.617
  14    A   CB    -0.867    18.128    19.000    -0.007     0.000     0.827
  14    A   HN     0.229     8.379     8.150     0.000     0.000     0.443
  15    L    N    -1.231   119.871   121.223    -0.202     0.000     2.079
  15    L   HA    -0.211     4.129     4.340     0.000     0.000     0.210
  15    L    C     2.859   179.672   176.870    -0.095     0.000     1.081
  15    L   CA     1.894    56.607    54.840    -0.210     0.000     0.752
  15    L   CB    -0.387    41.468    42.059    -0.340     0.000     0.896
  15    L   HN     0.506     8.736     8.230     0.000     0.000     0.433
  16    R    N     0.005   120.480   120.500    -0.041     0.000     2.062
  16    R   HA    -0.130     4.210     4.340     0.000     0.000     0.226
  16    R    C     2.493   178.800   176.300     0.011     0.000     1.125
  16    R   CA     0.966    57.074    56.100     0.014     0.000     0.966
  16    R   CB    -0.123    30.233    30.300     0.094     0.000     0.861
  16    R   HN     0.131     8.401     8.270     0.000     0.000     0.433
  17    R    N     0.345   120.855   120.500     0.017     0.000     2.103
  17    R   HA    -0.138     4.202     4.340     0.000     0.000     0.242
  17    R    C     1.214   177.515   176.300     0.002     0.000     1.142
  17    R   CA     1.828    57.936    56.100     0.013     0.000     0.960
  17    R   CB     0.033    30.345    30.300     0.020     0.000     0.858
  17    R   HN     0.290     8.560     8.270     0.000     0.000     0.439
  18    E    N     0.220   120.415   120.200    -0.009     0.000     2.489
  18    E   HA    -0.022     4.329     4.350     0.000     0.000     0.193
  18    E    C    -0.051   176.540   176.600    -0.015     0.000     1.057
  18    E   CA     0.046    56.439    56.400    -0.011     0.000     0.866
  18    E   CB     0.166    29.856    29.700    -0.017     0.000     0.916
  18    E   HN     0.255     8.615     8.360     0.000     0.000     0.500
  19    R    N     0.345   120.836   120.500    -0.016     0.000     3.322
  19    R   HA    -0.149     4.191     4.340     0.000     0.000     0.253
  19    R    C     0.007   176.294   176.300    -0.021     0.000     0.987
  19    R   CA     0.375    56.466    56.100    -0.015     0.000     0.666
  19    R   CB    -2.279    28.016    30.300    -0.009     0.000     1.072
  19    R   HN     0.020     8.290     8.270     0.000     0.000     0.447
  20    V    N     1.114   121.008   119.914    -0.034     0.000     2.465
  20    V   HA     0.354     4.474     4.120     0.000     0.000     0.279
  20    V    C    -1.822   174.250   176.094    -0.037     0.000     1.045
  20    V   CA    -2.245    60.033    62.300    -0.036     0.000     0.938
  20    V   CB     1.341    33.135    31.823    -0.049     0.000     0.986
  20    V   HN     0.029     8.219     8.190     0.000     0.000     0.467
  21    P   HA     0.175     4.595     4.420     0.000     0.000     0.263
  21    P    C    -0.847   176.435   177.300    -0.029     0.000     1.195
  21    P   CA     0.432    63.517    63.100    -0.026     0.000     0.762
  21    P   CB     0.586    32.275    31.700    -0.019     0.000     0.799
  22    V    N     0.605   120.499   119.914    -0.034     0.000     3.074
  22    V   HA     0.750     4.870     4.120     0.000     0.000     0.314
  22    V    C    -0.454   175.614   176.094    -0.043     0.000     1.117
  22    V   CA    -0.795    61.488    62.300    -0.029     0.000     1.014
  22    V   CB     2.399    34.203    31.823    -0.033     0.000     1.057
  22    V   HN     0.283     8.473     8.190     0.000     0.000     0.438
  23    S    N     2.211   117.887   115.700    -0.040     0.000     2.478
  23    S   HA     0.727     5.197     4.470     0.000     0.000     0.312
  23    S    C    -0.523   173.997   174.600    -0.134     0.000     1.094
  23    S   CA    -0.379    57.736    58.200    -0.141     0.000     1.081
  23    S   CB     0.994    64.076    63.200    -0.197     0.000     1.007
  23    S   HN     0.667     8.977     8.310     0.000     0.000     0.475
  24    I    N     3.670   124.126   120.570    -0.190     0.000     2.354
  24    I   HA     0.301     4.471     4.170     0.000     0.000     0.286
  24    I    C    -1.200   174.817   176.117    -0.167     0.000     1.007
  24    I   CA    -0.582    60.663    61.300    -0.092     0.000     1.167
  24    I   CB     0.814    38.787    38.000    -0.045     0.000     1.320
  24    I   HN     0.586     8.796     8.210     0.000     0.000     0.458
  25    Y    N     6.618   126.924   120.300     0.010     0.000     2.350
  25    Y   HA     0.397     4.947     4.550     0.000     0.000     0.340
  25    Y    C     0.216   176.125   175.900     0.014     0.000     1.006
  25    Y   CA    -0.361    57.745    58.100     0.011     0.000     1.166
  25    Y   CB     0.830    39.295    38.460     0.008     0.000     1.168
  25    Y   HN     0.380     8.660     8.280     0.000     0.000     0.502
  26    L    N     2.968   124.274   121.223     0.139     0.000     2.439
  26    L   HA     0.227     4.567     4.340     0.000     0.000     0.259
  26    L    C     1.297   178.229   176.870     0.104     0.000     1.129
  26    L   CA    -0.722    54.176    54.840     0.097     0.000     0.803
  26    L   CB     0.612    42.710    42.059     0.064     0.000     1.161
  26    L   HN     0.581     8.811     8.230     0.000     0.000     0.462
  27    V    N    -1.506   118.460   119.914     0.086     0.000     3.330
  27    V   HA    -0.118     4.002     4.120     0.000     0.000     0.273
  27    V    C     1.002   177.135   176.094     0.064     0.000     1.179
  27    V   CA     1.532    63.876    62.300     0.074     0.000     1.174
  27    V   CB    -1.650    30.219    31.823     0.077     0.000     0.794
  27    V   HN     1.023     9.213     8.190     0.000     0.000     0.527
  28    N    N    -0.114   118.626   118.700     0.068     0.000     2.184
  28    N   HA     0.354     5.094     4.740     0.000     0.000     0.206
  28    N    C     1.337   176.885   175.510     0.063     0.000     1.151
  28    N   CA     0.531    53.615    53.050     0.057     0.000     0.878
  28    N   CB     0.712    39.229    38.487     0.050     0.000     1.014
  28    N   HN     0.712     9.092     8.380     0.000     0.000     0.512
  29    G    N     0.136   108.990   108.800     0.090     0.000     2.157
  29    G  HA2    -0.223     3.737     3.960     0.000     0.000     0.239
  29    G  HA3    -0.223     3.737     3.960     0.000     0.000     0.239
  29    G    C    -0.337   174.647   174.900     0.140     0.000     0.982
  29    G   CA     0.007    45.178    45.100     0.118     0.000     0.650
  29    G   HN     0.328     8.618     8.290     0.000     0.000     0.527
  30    I    N     0.694   121.324   120.570     0.099     0.000     2.396
  30    I   HA     0.382     4.552     4.170     0.000     0.000     0.292
  30    I    C     0.573   176.684   176.117    -0.010     0.000     0.999
  30    I   CA    -0.620    60.710    61.300     0.050     0.000     1.310
  30    I   CB     1.550    39.565    38.000     0.024     0.000     1.404
  30    I   HN     0.076     8.286     8.210     0.000     0.000     0.496
  31    K    N     6.951   127.285   120.400    -0.109     0.000     2.211
  31    K   HA     0.582     4.902     4.320     0.000     0.000     0.275
  31    K    C    -1.352   175.108   176.600    -0.234     0.000     1.024
  31    K   CA    -0.475    55.594    56.287    -0.363     0.000     0.887
  31    K   CB     0.921    33.117    32.500    -0.508     0.000     1.084
  31    K   HN     0.537     8.787     8.250     0.000     0.000     0.463
  32    L    N     3.978   125.057   121.223    -0.239     0.000     2.334
  32    L   HA     0.427     4.767     4.340     0.000     0.000     0.276
  32    L    C    -0.238   176.547   176.870    -0.143     0.000     1.014
  32    L   CA    -0.875    53.880    54.840    -0.141     0.000     0.815
  32    L   CB     1.966    43.971    42.059    -0.091     0.000     1.268
  32    L   HN     0.724     8.954     8.230     0.000     0.000     0.428
  33    Q    N     0.717   120.460   119.800    -0.095     0.000     2.458
  33    Q   HA     0.839     5.179     4.340     0.000     0.000     0.282
  33    Q    C    -0.287   175.683   176.000    -0.051     0.000     1.106
  33    Q   CA    -0.692    55.064    55.803    -0.077     0.000     0.814
  33    Q   CB     3.097    31.794    28.738    -0.069     0.000     1.425
  33    Q   HN     0.838     9.108     8.270     0.000     0.000     0.437
  34    G    N     0.294   109.069   108.800    -0.042     0.000     2.302
  34    G  HA2     0.008     3.968     3.960     0.000     0.000     0.264
  34    G  HA3     0.008     3.968     3.960     0.000     0.000     0.264
  34    G    C    -1.831   173.052   174.900    -0.028     0.000     1.335
  34    G   CA    -0.857    44.225    45.100    -0.031     0.000     0.982
  34    G   HN     0.416     8.706     8.290     0.000     0.000     0.473
  35    Q    N    -0.735   119.052   119.800    -0.022     0.000     2.394
  35    Q   HA     0.635     4.975     4.340     0.000     0.000     0.273
  35    Q    C    -0.740   175.253   176.000    -0.010     0.000     1.089
  35    Q   CA    -0.934    54.858    55.803    -0.020     0.000     0.812
  35    Q   CB     2.821    31.550    28.738    -0.015     0.000     1.353
  35    Q   HN     0.482     8.752     8.270     0.000     0.000     0.438
  36    I    N     2.032   122.596   120.570    -0.009     0.000     2.581
  36    I   HA    -0.122     4.048     4.170     0.000     0.000     0.285
  36    I    C     1.368   177.511   176.117     0.044     0.000     1.129
  36    I   CA     0.831    62.143    61.300     0.021     0.000     1.397
  36    I   CB     0.288    38.298    38.000     0.017     0.000     1.399
  36    I   HN     0.780     8.990     8.210     0.000     0.000     0.537
  37    E    N     4.201   124.429   120.200     0.048     0.000     2.162
  37    E   HA     0.042     4.392     4.350     0.000     0.000     0.193
  37    E    C     0.370   176.996   176.600     0.043     0.000     0.953
  37    E   CA     0.656    57.076    56.400     0.033     0.000     0.849
  37    E   CB     0.497    30.204    29.700     0.012     0.000     0.810
  37    E   HN     0.758     9.118     8.360     0.000     0.000     0.470
  38    S    N    -1.574   114.171   115.700     0.075     0.000     2.669
  38    S   HA     0.506     4.976     4.470     0.000     0.000     0.266
  38    S    C    -1.133   173.568   174.600     0.169     0.000     1.149
  38    S   CA    -0.720    57.511    58.200     0.051     0.000     0.842
  38    S   CB     1.023    64.180    63.200    -0.072     0.000     1.160
  38    S   HN     0.266     8.576     8.310     0.000     0.000     0.487
  39    F    N    -0.792   119.145   119.950    -0.023     0.000     2.773
  39    F   HA     0.905     5.432     4.527     0.000     0.000     0.314
  39    F    C    -1.414   174.373   175.800    -0.022     0.000     1.160
  39    F   CA    -0.687    57.299    58.000    -0.024     0.000     0.920
  39    F   CB     0.613    39.601    39.000    -0.020     0.000     1.323
  39    F   HN     0.743     9.043     8.300     0.000     0.000     0.457
  40    D    N    -0.425   120.102   120.400     0.212     0.000     2.714
  40    D   HA     0.259     4.899     4.640     0.000     0.000     0.278
  40    D    C     0.215   176.556   176.300     0.068     0.000     1.102
  40    D   CA    -0.397    53.649    54.000     0.076     0.000     1.108
  40    D   CB     2.163    43.020    40.800     0.095     0.000     1.444
  40    D   HN     0.769     9.139     8.370     0.000     0.000     0.568
  41    Q    N    -0.554   119.181   119.800    -0.108     0.000     2.230
  41    Q   HA    -0.016     4.324     4.340     0.000     0.000     0.202
  41    Q    C     0.611   176.270   176.000    -0.567     0.000     0.963
  41    Q   CA     1.450    57.002    55.803    -0.418     0.000     0.866
  41    Q   CB     0.117    28.403    28.738    -0.754     0.000     0.931
  41    Q   HN     0.420     8.690     8.270     0.000     0.000     0.452
  42    F    N    -1.553   118.462   119.950     0.109     0.000     2.778
  42    F   HA     0.192     4.719     4.527     0.000     0.000     0.314
  42    F    C     0.262   176.111   175.800     0.081     0.000     1.073
  42    F   CA    -0.470    57.611    58.000     0.135     0.000     1.218
  42    F   CB     0.986    40.100    39.000     0.189     0.000     1.037
  42    F   HN    -0.119     8.181     8.300     0.000     0.000     0.594
  43    V    N    -1.452   118.555   119.914     0.155     0.000     3.078
  43    V   HA     0.655     4.775     4.120     0.000     0.000     0.311
  43    V    C    -0.720   175.402   176.094     0.046     0.000     1.138
  43    V   CA    -1.326    60.969    62.300    -0.008     0.000     1.007
  43    V   CB     2.799    34.511    31.823    -0.186     0.000     1.045
  43    V   HN    -0.021     8.169     8.190     0.000     0.000     0.432
  44    I    N     2.159   122.731   120.570     0.005     0.000     2.646
  44    I   HA     0.462     4.632     4.170     0.000     0.000     0.299
  44    I    C    -0.785   175.337   176.117     0.009     0.000     1.036
  44    I   CA    -0.794    60.544    61.300     0.063     0.000     1.074
  44    I   CB     2.255    40.279    38.000     0.039     0.000     1.258
  44    I   HN     0.469     8.679     8.210     0.000     0.000     0.430
  45    L    N     5.731   126.977   121.223     0.038     0.000     2.259
  45    L   HA     0.333     4.673     4.340     0.000     0.000     0.288
  45    L    C    -0.588   176.287   176.870     0.009     0.000     1.051
  45    L   CA    -0.633    54.209    54.840     0.004     0.000     0.824
  45    L   CB     1.203    43.263    42.059     0.001     0.000     1.206
  45    L   HN     0.347     8.577     8.230     0.000     0.000     0.429
  46    L    N     5.156   126.373   121.223    -0.010     0.000     2.261
  46    L   HA     0.302     4.642     4.340     0.000     0.000     0.289
  46    L    C     0.002   176.864   176.870    -0.014     0.000     1.059
  46    L   CA    -0.227    54.605    54.840    -0.013     0.000     0.816
  46    L   CB     0.697    42.743    42.059    -0.023     0.000     1.191
  46    L   HN     0.311     8.541     8.230     0.000     0.000     0.431
  47    K    N     4.921   125.315   120.400    -0.010     0.000     2.248
  47    K   HA     0.356     4.676     4.320     0.000     0.000     0.281
  47    K    C    -0.396   176.196   176.600    -0.014     0.000     1.054
  47    K   CA     0.148    56.428    56.287    -0.011     0.000     0.903
  47    K   CB     0.636    33.132    32.500    -0.007     0.000     1.077
  47    K   HN     0.814     9.064     8.250     0.000     0.000     0.474
  48    N    N     1.388   120.079   118.700    -0.015     0.000     3.153
  48    N   HA    -0.022     4.718     4.740     0.000     0.000     0.177
  48    N    C     0.453   175.955   175.510    -0.013     0.000     1.389
  48    N   CA     0.511    53.551    53.050    -0.016     0.000     1.117
  48    N   CB     0.539    39.014    38.487    -0.019     0.000     1.201
  48    N   HN     0.566     8.946     8.380     0.000     0.000     0.503
  49    T    N    -1.141   113.406   114.554    -0.012     0.000     2.990
  49    T   HA     0.371     4.721     4.350     0.000     0.000     0.249
  49    T    C     0.408   175.103   174.700    -0.009     0.000     1.039
  49    T   CA    -0.047    62.047    62.100    -0.009     0.000     1.036
  49    T   CB     0.323    69.186    68.868    -0.009     0.000     0.994
  49    T   HN     0.039     8.279     8.240     0.000     0.000     0.489
  50    V    N     1.031   120.939   119.914    -0.010     0.000     2.962
  50    V   HA     0.586     4.706     4.120     0.000     0.000     0.313
  50    V    C    -0.356   175.731   176.094    -0.011     0.000     1.099
  50    V   CA    -1.076    61.218    62.300    -0.009     0.000     0.971
  50    V   CB     2.119    33.937    31.823    -0.007     0.000     1.028
  50    V   HN     0.309     8.499     8.190     0.000     0.000     0.430
  51    S    N     3.623   119.317   115.700    -0.011     0.000     2.423
  51    S   HA     0.232     4.702     4.470     0.000     0.000     0.302
  51    S    C    -0.159   174.430   174.600    -0.017     0.000     1.143
  51    S   CA    -0.376    57.816    58.200    -0.014     0.000     1.080
  51    S   CB    -0.342    62.850    63.200    -0.013     0.000     1.081
  51    S   HN     0.705     9.015     8.310     0.000     0.000     0.522
  52    Q    N     4.115   123.903   119.800    -0.020     0.000     2.274
  52    Q   HA     0.559     4.899     4.340     0.000     0.000     0.260
  52    Q    C    -0.566   175.408   176.000    -0.042     0.000     0.974
  52    Q   CA    -0.862    54.926    55.803    -0.025     0.000     0.876
  52    Q   CB     1.470    30.196    28.738    -0.019     0.000     1.297
  52    Q   HN     0.629     8.899     8.270     0.000     0.000     0.446
  53    M    N     3.578   123.140   119.600    -0.063     0.000     2.113
  53    M   HA     0.358     4.838     4.480     0.000     0.000     0.352
  53    M    C    -1.656   174.554   176.300    -0.150     0.000     1.170
  53    M   CA    -0.707    54.518    55.300    -0.124     0.000     1.053
  53    M   CB     1.087    33.583    32.600    -0.173     0.000     1.601
  53    M   HN     0.617     8.907     8.290     0.000     0.000     0.459
  54    V    N     6.028   125.853   119.914    -0.148     0.000     2.398
  54    V   HA     0.332     4.452     4.120     0.000     0.000     0.286
  54    V    C    -0.820   175.163   176.094    -0.186     0.000     1.026
  54    V   CA    -0.707    61.526    62.300    -0.111     0.000     0.868
  54    V   CB     1.065    32.859    31.823    -0.047     0.000     0.982
  54    V   HN     0.675     8.865     8.190     0.000     0.000     0.443
  55    Y    N     2.967   123.191   120.300    -0.126     0.000     2.346
  55    Y   HA     0.212     4.762     4.550     0.000     0.000     0.330
  55    Y    C     1.535   177.276   175.900    -0.265     0.000     1.178
  55    Y   CA    -0.071    57.873    58.100    -0.259     0.000     1.331
  55    Y   CB     0.989    39.079    38.460    -0.616     0.000     1.253
  55    Y   HN     0.567     8.847     8.280     0.000     0.000     0.529
  56    K    N     0.562   120.969   120.400     0.011     0.000     2.217
  56    K   HA    -0.166     4.154     4.320     0.000     0.000     0.202
  56    K    C     1.410   178.045   176.600     0.059     0.000     1.051
  56    K   CA     1.392    57.703    56.287     0.040     0.000     0.952
  56    K   CB    -0.144    32.410    32.500     0.089     0.000     0.736
  56    K   HN     0.834     9.084     8.250     0.000     0.000     0.453
  57    H    N    -1.111   118.069   119.070     0.183     0.000     2.561
  57    H   HA     0.145     4.701     4.556     0.000     0.000     0.278
  57    H    C     1.123   176.505   175.328     0.090     0.000     1.014
  57    H   CA     0.877    56.996    56.048     0.117     0.000     1.211
  57    H   CB    -0.031    29.787    29.762     0.094     0.000     1.365
  57    H   HN     0.106     8.386     8.280     0.000     0.000     0.594
  58    A    N     0.738   123.601   122.820     0.071     0.000     2.431
  58    A   HA     0.333     4.653     4.320     0.000     0.000     0.239
  58    A    C     0.347   177.978   177.584     0.078     0.000     1.230
  58    A   CA    -0.443    51.664    52.037     0.117     0.000     0.928
  58    A   CB     0.014    19.070    19.000     0.093     0.000     1.006
  58    A   HN     0.314     8.464     8.150     0.000     0.000     0.520
  59    I    N     0.466   121.073   120.570     0.063     0.000     2.315
  59    I   HA     0.183     4.353     4.170     0.000     0.000     0.291
  59    I    C     1.025   177.181   176.117     0.066     0.000     1.006
  59    I   CA    -0.335    61.001    61.300     0.060     0.000     1.265
  59    I   CB     1.836    39.860    38.000     0.040     0.000     1.387
  59    I   HN     0.093     8.303     8.210     0.000     0.000     0.475
  60    S    N     3.050   118.799   115.700     0.081     0.000     2.317
  60    S   HA    -0.022     4.448     4.470     0.000     0.000     0.212
  60    S    C     0.765   175.393   174.600     0.047     0.000     1.030
  60    S   CA     0.886    59.124    58.200     0.063     0.000     0.970
  60    S   CB     0.174    63.417    63.200     0.072     0.000     0.928
  60    S   HN     0.784     9.094     8.310     0.000     0.000     0.451
  61    T    N     0.770   115.376   114.554     0.088     0.000     2.894
  61    T   HA     0.559     4.909     4.350     0.000     0.000     0.309
  61    T    C    -1.822   172.960   174.700     0.136     0.000     1.208
  61    T   CA    -0.569    61.573    62.100     0.071     0.000     1.016
  61    T   CB     1.547    70.431    68.868     0.026     0.000     1.192
  61    T   HN    -0.077     8.163     8.240     0.000     0.000     0.491
  62    V    N     4.073   124.051   119.914     0.107     0.000     2.417
  62    V   HA     0.608     4.728     4.120     0.000     0.000     0.291
  62    V    C    -0.446   175.772   176.094     0.206     0.000     1.024
  62    V   CA    -0.585    61.808    62.300     0.156     0.000     0.861
  62    V   CB     1.666    33.593    31.823     0.173     0.000     0.985
  62    V   HN     0.752     8.942     8.190     0.000     0.000     0.436
  63    V    N     7.416   127.438   119.914     0.179     0.000     2.340
  63    V   HA     0.333     4.453     4.120     0.000     0.000     0.277
  63    V    C    -2.229   173.929   176.094     0.106     0.000     1.017
  63    V   CA    -1.767    60.635    62.300     0.171     0.000     0.820
  63    V   CB     1.573    33.525    31.823     0.215     0.000     1.028
  63    V   HN     0.721     8.911     8.190     0.000     0.000     0.436
  64    P   HA     0.020     4.440     4.420     0.000     0.000     0.264
  64    P    C     0.965   178.283   177.300     0.031     0.000     1.183
  64    P   CA     0.350    63.456    63.100     0.010     0.000     0.763
  64    P   CB     0.887    32.572    31.700    -0.026     0.000     0.807
  65    S    N     2.668   118.375   115.700     0.012     0.000     2.561
  65    S   HA    -0.032     4.438     4.470     0.000     0.000     0.225
  65    S    C     0.715   175.326   174.600     0.019     0.000     0.977
  65    S   CA    -0.129    58.082    58.200     0.019     0.000     0.926
  65    S   CB    -0.447    62.758    63.200     0.007     0.000     0.769
  65    S   HN     0.676     8.986     8.310     0.000     0.000     0.533
  66    R    N    -1.091   119.419   120.500     0.016     0.000     2.663
  66    R   HA     0.610     4.950     4.340     0.000     0.000     0.267
  66    R    C    -3.647   172.669   176.300     0.026     0.000     1.038
  66    R   CA    -2.007    54.104    56.100     0.020     0.000     0.886
  66    R   CB    -0.563    29.744    30.300     0.011     0.000     1.249
  66    R   HN    -0.092     8.178     8.270     0.000     0.000     0.463
  67    P   HA     0.070     4.490     4.420     0.000     0.000     0.265
  67    P    C    -0.845   176.484   177.300     0.049     0.000     1.187
  67    P   CA    -0.302    62.831    63.100     0.055     0.000     0.766
  67    P   CB     0.626    32.352    31.700     0.042     0.000     0.820
  68    V    N     1.277   121.247   119.914     0.094     0.000     3.040
  68    V   HA     0.277     4.397     4.120     0.000     0.000     0.312
  68    V    C     1.251   177.425   176.094     0.132     0.000     1.115
  68    V   CA    -0.366    61.986    62.300     0.087     0.000     0.998
  68    V   CB     1.640    33.482    31.823     0.033     0.000     1.042
  68    V   HN     0.524     8.714     8.190     0.000     0.000     0.433
  69    S    N     1.117   116.836   115.700     0.032     0.000     2.345
  69    S   HA    -0.103     4.367     4.470     0.000     0.000     0.219
  69    S    C     1.152   175.539   174.600    -0.356     0.000     1.031
  69    S   CA     1.743    59.846    58.200    -0.161     0.000     0.984
  69    S   CB    -0.564    62.590    63.200    -0.077     0.000     0.874
  69    S   HN     1.376     9.686     8.310     0.000     0.000     0.451
  70    H    N     0.337   119.415   119.070     0.014     0.000     2.404
  70    H   HA    -0.174     4.382     4.556     0.000     0.000     0.323
  70    H    C     0.253   175.634   175.328     0.089     0.000     1.029
  70    H   CA     0.718    56.809    56.048     0.073     0.000     1.111
  70    H   CB    -2.857    26.987    29.762     0.135     0.000     1.524
  70    H   HN     0.500     8.780     8.280     0.000     0.000     0.394
  71    H    N     0.000   119.043   119.070    -0.045     0.000     2.539
  71    H   HA     0.000     4.556     4.556     0.000     0.000     0.296
  71    H   CA     0.000    56.019    56.048    -0.048     0.000     1.023
  71    H   CB     0.000    29.751    29.762    -0.018     0.000     1.292
  71    H   HN     0.000     8.280     8.280     0.000     0.000     0.496
