# Supplementary material for: Hfq C-terminal region forms a β-rich amyloid-like motif without perturbing the N-terminal Sm-like structure
Source: Commun Biol. 2023 Oct 21;6:1075. doi: 10.1038/s42003-023-05462-1 (PMC10590398; doi:10.1038/s42003-023-05462-1)
Supplement: Supplementary file 4 — Supplementary Data 1 & 2 [file 42003_2023_5462_MOESM4_ESM.zip › Supplementary Data 2]

REMARK SPARTA+ Protein Chemical Shift Prediction Table
REMARK  
REMARK  All chemical shifts are reported in ppm:
REMARK  
REMARK  SHIFT    is the predicted chemical shift.
REMARK  SS_SHIFT is the predicted secondary chemical shift.
REMARK  RC_SHIFT is the random coil chemical shift.
REMARK  HM_SHIFT is the ring current shift; a correction
REMARK           of 0.6 times this value is applied.
REMARK  EF_SHIFT is the adjustment for electric field effect,
REMARK           applied to proton shifts only.
REMARK  SIGMA    is the estimated prediction error.
REMARK  
REMARK Reference:
REMARK  Y. Shen and A. Bax: SPARTA+: a modest improvement in empirical NMR
REMARK  chemical shift prediction by means of an artificial neural network.
REMARK  J. Biomol. NMR 48, 13-22 (2010).

DATA SOURCE 4rcb.pdb

DATA FIRST_RESID 5

DATA SEQUENCE QSLQDPFLNA LRRERVPVSI YLVNGIKLQG QIESFDQFVI LLKNTVSQMV 
DATA SEQUENCE YKHAISTVVP SRPVSHH

VARS   RESID RESNAME ATOMNAME SS_SHIFT SHIFT RC_SHIFT HM_SHIFT EF_SHIFT SIGMA 
FORMAT %4d %4s %4s %9.3f %9.3f %9.3f %9.3f %9.3f %9.3f

   5    Q   HA     0.000     4.340     4.340     0.000     0.000     0.214
   5    Q    C     0.000   176.016   176.000     0.026     0.000     1.003
   5    Q   CA     0.000    55.809    55.803     0.009     0.000     1.022
   5    Q   CB     0.000    28.735    28.738    -0.004     0.000     1.108
   6    S    N    -0.585   115.132   115.700     0.027     0.000     2.627
   6    S   HA     0.595     5.065     4.470     0.000     0.000     0.283
   6    S    C     0.204   174.808   174.600     0.006     0.000     1.127
   6    S   CA    -0.816    57.387    58.200     0.006     0.000     0.863
   6    S   CB     0.942    64.144    63.200     0.004     0.000     1.121
   6    S   HN     0.540     8.850     8.310     0.000     0.000     0.479
   7    L    N     0.644   121.853   121.223    -0.023     0.000     2.209
   7    L   HA     0.033     4.373     4.340     0.000     0.000     0.207
   7    L    C     2.886   179.739   176.870    -0.029     0.000     1.094
   7    L   CA     0.739    55.559    54.840    -0.032     0.000     0.790
   7    L   CB    -0.624    41.391    42.059    -0.073     0.000     0.932
   7    L   HN     0.795     9.025     8.230     0.000     0.000     0.447
   8    Q    N     0.418   120.195   119.800    -0.038     0.000     2.014
   8    Q   HA    -0.245     4.095     4.340     0.000     0.000     0.207
   8    Q    C     1.845   177.838   176.000    -0.011     0.000     0.993
   8    Q   CA     2.047    57.823    55.803    -0.046     0.000     0.850
   8    Q   CB     0.007    28.721    28.738    -0.040     0.000     0.916
   8    Q   HN     0.488     8.758     8.270     0.000     0.000     0.417
   9    D    N    -0.445   119.999   120.400     0.075     0.000     2.097
   9    D   HA    -0.137     4.503     4.640     0.000     0.000     0.195
   9    D    C    -0.941   175.443   176.300     0.139     0.000     0.989
   9    D   CA     1.455    55.578    54.000     0.204     0.000     0.827
   9    D   CB    -1.359    39.580    40.800     0.230     0.000     0.966
   9    D   HN     0.343     8.713     8.370     0.000     0.000     0.456
  10    P   HA    -0.145     4.275     4.420     0.000     0.000     0.218
  10    P    C     1.709   178.928   177.300    -0.135     0.000     1.149
  10    P   CA     0.791    63.919    63.100     0.047     0.000     0.817
  10    P   CB    -0.229    31.546    31.700     0.125     0.000     0.785
  11    F    N     1.002   120.697   119.950    -0.424     0.000     2.075
  11    F   HA    -0.134     4.393     4.527     0.000     0.000     0.297
  11    F    C     2.274   177.863   175.800    -0.352     0.000     1.113
  11    F   CA     1.485    59.122    58.000    -0.606     0.000     1.218
  11    F   CB    -0.924    37.793    39.000    -0.471     0.000     0.984
  11    F   HN    -0.312     7.988     8.300     0.000     0.000     0.472
  12    L    N     0.081   121.155   121.223    -0.248     0.000     2.093
  12    L   HA    -0.219     4.121     4.340     0.000     0.000     0.208
  12    L    C     2.208   178.908   176.870    -0.284     0.000     1.085
  12    L   CA     0.993    55.534    54.840    -0.497     0.000     0.755
  12    L   CB    -0.853    40.486    42.059    -1.199     0.000     0.904
  12    L   HN     0.175     8.405     8.230     0.000     0.000     0.435
  13    N    N     0.313   118.996   118.700    -0.027     0.000     2.166
  13    N   HA    -0.144     4.596     4.740     0.000     0.000     0.186
  13    N    C     1.844   177.365   175.510     0.018     0.000     1.019
  13    N   CA     1.493    54.638    53.050     0.159     0.000     0.856
  13    N   CB    -0.117    38.484    38.487     0.191     0.000     0.993
  13    N   HN     0.319     8.699     8.380     0.000     0.000     0.426
  14    A    N     1.073   123.843   122.820    -0.084     0.000     1.873
  14    A   HA    -0.027     4.293     4.320     0.000     0.000     0.215
  14    A    C     2.383   179.891   177.584    -0.127     0.000     1.186
  14    A   CA     0.787    52.773    52.037    -0.085     0.000     0.616
  14    A   CB    -0.708    18.242    19.000    -0.084     0.000     0.823
  14    A   HN     0.221     8.371     8.150     0.000     0.000     0.442
  15    L    N    -0.950   120.129   121.223    -0.240     0.000     2.079
  15    L   HA    -0.198     4.142     4.340     0.000     0.000     0.210
  15    L    C     2.833   179.644   176.870    -0.099     0.000     1.081
  15    L   CA     1.843    56.556    54.840    -0.212     0.000     0.752
  15    L   CB    -0.482    41.392    42.059    -0.308     0.000     0.896
  15    L   HN     0.491     8.721     8.230     0.000     0.000     0.433
  16    R    N     0.652   121.123   120.500    -0.048     0.000     2.073
  16    R   HA    -0.170     4.170     4.340     0.000     0.000     0.229
  16    R    C     2.502   178.810   176.300     0.013     0.000     1.120
  16    R   CA     1.394    57.506    56.100     0.020     0.000     0.967
  16    R   CB    -0.109    30.264    30.300     0.121     0.000     0.862
  16    R   HN     0.245     8.515     8.270     0.000     0.000     0.436
  17    R    N     0.528   121.035   120.500     0.011     0.000     2.073
  17    R   HA    -0.098     4.242     4.340     0.000     0.000     0.234
  17    R    C     1.293   177.590   176.300    -0.005     0.000     1.134
  17    R   CA     1.809    57.914    56.100     0.008     0.000     0.952
  17    R   CB    -0.080    30.228    30.300     0.013     0.000     0.850
  17    R   HN     0.187     8.457     8.270     0.000     0.000     0.433
  18    E    N     0.813   121.002   120.200    -0.019     0.000     2.502
  18    E   HA    -0.037     4.313     4.350     0.000     0.000     0.194
  18    E    C     0.006   176.592   176.600    -0.022     0.000     1.062
  18    E   CA     0.177    56.565    56.400    -0.021     0.000     0.867
  18    E   CB     0.050    29.733    29.700    -0.028     0.000     0.888
  18    E   HN     0.325     8.685     8.360     0.000     0.000     0.510
  19    R    N    -0.024   120.462   120.500    -0.023     0.000     3.422
  19    R   HA    -0.136     4.204     4.340     0.000     0.000     0.267
  19    R    C    -0.493   175.791   176.300    -0.027     0.000     1.074
  19    R   CA     0.228    56.316    56.100    -0.020     0.000     0.718
  19    R   CB    -2.374    27.919    30.300    -0.012     0.000     1.157
  19    R   HN    -0.059     8.211     8.270     0.000     0.000     0.440
  20    V    N     1.887   121.777   119.914    -0.041     0.000     2.479
  20    V   HA     0.128     4.248     4.120     0.000     0.000     0.281
  20    V    C    -1.369   174.701   176.094    -0.040     0.000     1.031
  20    V   CA    -1.182    61.092    62.300    -0.044     0.000     1.038
  20    V   CB     0.741    32.524    31.823    -0.067     0.000     0.981
  20    V   HN     0.037     8.227     8.190     0.000     0.000     0.478
  21    P   HA     0.143     4.563     4.420     0.000     0.000     0.264
  21    P    C    -0.437   176.848   177.300    -0.024     0.000     1.193
  21    P   CA     0.370    63.456    63.100    -0.024     0.000     0.763
  21    P   CB     0.668    32.358    31.700    -0.017     0.000     0.810
  22    V    N     0.414   120.311   119.914    -0.028     0.000     3.001
  22    V   HA     0.701     4.821     4.120     0.000     0.000     0.314
  22    V    C    -0.351   175.722   176.094    -0.034     0.000     1.099
  22    V   CA    -0.809    61.480    62.300    -0.017     0.000     0.989
  22    V   CB     2.328    34.139    31.823    -0.020     0.000     1.040
  22    V   HN     0.308     8.498     8.190     0.000     0.000     0.434
  23    S    N     2.942   118.627   115.700    -0.025     0.000     2.437
  23    S   HA     0.711     5.181     4.470     0.000     0.000     0.305
  23    S    C    -0.425   174.093   174.600    -0.137     0.000     1.109
  23    S   CA    -0.340    57.778    58.200    -0.136     0.000     1.099
  23    S   CB     0.779    63.893    63.200    -0.143     0.000     1.004
  23    S   HN     0.656     8.966     8.310     0.000     0.000     0.475
  24    I    N     3.865   124.307   120.570    -0.213     0.000     2.355
  24    I   HA     0.315     4.485     4.170     0.000     0.000     0.288
  24    I    C    -1.141   174.844   176.117    -0.221     0.000     0.999
  24    I   CA    -0.596    60.634    61.300    -0.116     0.000     1.163
  24    I   CB     0.811    38.775    38.000    -0.060     0.000     1.316
  24    I   HN     0.570     8.780     8.210     0.000     0.000     0.454
  25    Y    N     6.420   126.724   120.300     0.007     0.000     2.313
  25    Y   HA     0.464     5.014     4.550     0.000     0.000     0.332
  25    Y    C     0.239   176.143   175.900     0.006     0.000     1.071
  25    Y   CA    -0.401    57.703    58.100     0.006     0.000     1.169
  25    Y   CB     0.929    39.392    38.460     0.005     0.000     1.192
  25    Y   HN     0.337     8.617     8.280     0.000     0.000     0.487
  26    L    N     2.754   124.053   121.223     0.127     0.000     2.400
  26    L   HA     0.294     4.634     4.340     0.000     0.000     0.264
  26    L    C     1.312   178.237   176.870     0.093     0.000     1.061
  26    L   CA    -0.940    53.951    54.840     0.085     0.000     0.799
  26    L   CB     0.937    43.028    42.059     0.053     0.000     1.240
  26    L   HN     0.588     8.818     8.230     0.000     0.000     0.461
  27    V    N    -1.632   118.326   119.914     0.073     0.000     3.186
  27    V   HA    -0.165     3.955     4.120     0.000     0.000     0.270
  27    V    C     1.293   177.421   176.094     0.057     0.000     1.149
  27    V   CA     1.647    63.985    62.300     0.064     0.000     1.160
  27    V   CB    -1.390    30.472    31.823     0.065     0.000     0.758
  27    V   HN     1.026     9.216     8.190     0.000     0.000     0.516
  28    N    N     0.413   119.150   118.700     0.061     0.000     2.236
  28    N   HA     0.325     5.065     4.740     0.000     0.000     0.196
  28    N    C     1.388   176.934   175.510     0.060     0.000     1.114
  28    N   CA     0.649    53.731    53.050     0.052     0.000     0.859
  28    N   CB     0.657    39.172    38.487     0.046     0.000     0.982
  28    N   HN     0.713     9.093     8.380     0.000     0.000     0.493
  29    G    N    -0.186   108.665   108.800     0.085     0.000     2.213
  29    G  HA2    -0.220     3.740     3.960     0.000     0.000     0.236
  29    G  HA3    -0.220     3.740     3.960     0.000     0.000     0.236
  29    G    C    -0.252   174.733   174.900     0.143     0.000     0.991
  29    G   CA     0.076    45.243    45.100     0.112     0.000     0.629
  29    G   HN     0.246     8.536     8.290     0.000     0.000     0.517
  30    I    N     1.628   122.254   120.570     0.092     0.000     2.588
  30    I   HA     0.263     4.433     4.170     0.000     0.000     0.283
  30    I    C     0.794   176.919   176.117     0.013     0.000     1.119
  30    I   CA    -0.201    61.131    61.300     0.054     0.000     1.419
  30    I   CB     1.163    39.179    38.000     0.027     0.000     1.394
  30    I   HN     0.275     8.485     8.210     0.000     0.000     0.562
  31    K    N     7.519   127.879   120.400    -0.068     0.000     2.213
  31    K   HA     0.605     4.925     4.320     0.000     0.000     0.270
  31    K    C    -1.343   175.120   176.600    -0.227     0.000     1.002
  31    K   CA    -0.540    55.558    56.287    -0.315     0.000     0.868
  31    K   CB     0.954    33.208    32.500    -0.410     0.000     1.093
  31    K   HN     0.521     8.771     8.250     0.000     0.000     0.454
  32    L    N     3.151   124.226   121.223    -0.248     0.000     2.330
  32    L   HA     0.491     4.831     4.340     0.000     0.000     0.271
  32    L    C    -0.317   176.457   176.870    -0.160     0.000     1.013
  32    L   CA    -1.054    53.696    54.840    -0.150     0.000     0.816
  32    L   CB     1.945    43.946    42.059    -0.097     0.000     1.287
  32    L   HN     0.663     8.893     8.230     0.000     0.000     0.435
  33    Q    N     0.380   120.117   119.800    -0.104     0.000     2.421
  33    Q   HA     0.820     5.160     4.340     0.000     0.000     0.280
  33    Q    C    -0.413   175.554   176.000    -0.056     0.000     1.085
  33    Q   CA    -0.713    55.039    55.803    -0.085     0.000     0.807
  33    Q   CB     3.195    31.888    28.738    -0.074     0.000     1.405
  33    Q   HN     0.888     9.158     8.270     0.000     0.000     0.419
  34    G    N     0.652   109.424   108.800    -0.046     0.000     2.356
  34    G  HA2     0.065     4.025     3.960     0.000     0.000     0.266
  34    G  HA3     0.065     4.025     3.960     0.000     0.000     0.266
  34    G    C    -1.848   173.034   174.900    -0.030     0.000     1.312
  34    G   CA    -0.818    44.262    45.100    -0.033     0.000     0.922
  34    G   HN     0.403     8.693     8.290     0.000     0.000     0.480
  35    Q    N    -0.449   119.337   119.800    -0.023     0.000     2.337
  35    Q   HA     0.613     4.953     4.340     0.000     0.000     0.266
  35    Q    C    -0.441   175.551   176.000    -0.013     0.000     1.023
  35    Q   CA    -0.782    55.009    55.803    -0.021     0.000     0.829
  35    Q   CB     2.851    31.580    28.738    -0.016     0.000     1.306
  35    Q   HN     0.481     8.751     8.270     0.000     0.000     0.449
  36    I    N     2.389   122.951   120.570    -0.013     0.000     2.505
  36    I   HA    -0.081     4.089     4.170     0.000     0.000     0.287
  36    I    C     1.393   177.535   176.117     0.041     0.000     1.104
  36    I   CA     0.501    61.808    61.300     0.011     0.000     1.387
  36    I   CB     0.488    38.484    38.000    -0.007     0.000     1.404
  36    I   HN     0.829     9.039     8.210     0.000     0.000     0.528
  37    E    N     4.777   125.005   120.200     0.045     0.000     2.075
  37    E   HA    -0.036     4.314     4.350     0.000     0.000     0.190
  37    E    C     0.235   176.870   176.600     0.059     0.000     0.969
  37    E   CA     0.627    57.049    56.400     0.038     0.000     0.815
  37    E   CB     0.475    30.185    29.700     0.017     0.000     0.776
  37    E   HN     0.744     9.104     8.360     0.000     0.000     0.457
  38    S    N    -1.332   114.422   115.700     0.090     0.000     2.611
  38    S   HA     0.548     5.018     4.470     0.000     0.000     0.268
  38    S    C    -0.937   173.782   174.600     0.198     0.000     1.156
  38    S   CA    -0.884    57.368    58.200     0.086     0.000     0.817
  38    S   CB     1.308    64.498    63.200    -0.018     0.000     1.122
  38    S   HN     0.288     8.598     8.310     0.000     0.000     0.466
  39    F    N    -0.820   119.123   119.950    -0.012     0.000     2.713
  39    F   HA     0.911     5.438     4.527     0.000     0.000     0.311
  39    F    C    -1.154   174.649   175.800     0.006     0.000     1.141
  39    F   CA    -0.740    57.255    58.000    -0.008     0.000     0.939
  39    F   CB     0.579    39.574    39.000    -0.008     0.000     1.325
  39    F   HN     0.806     9.106     8.300     0.000     0.000     0.453
  40    D    N    -0.514   119.954   120.400     0.114     0.000     3.096
  40    D   HA     0.233     4.873     4.640     0.000     0.000     0.277
  40    D    C     0.063   176.461   176.300     0.163     0.000     1.256
  40    D   CA    -0.272    53.757    54.000     0.048     0.000     1.044
  40    D   CB     0.384    41.213    40.800     0.048     0.000     1.318
  40    D   HN     0.647     9.017     8.370     0.000     0.000     0.622
  41    Q    N    -1.420   118.413   119.800     0.055     0.000     2.451
  41    Q   HA     0.236     4.576     4.340     0.000     0.000     0.206
  41    Q    C     0.600   176.384   176.000    -0.360     0.000     0.947
  41    Q   CA     0.685    56.396    55.803    -0.153     0.000     0.937
  41    Q   CB     0.034    28.591    28.738    -0.303     0.000     1.025
  41    Q   HN     0.364     8.634     8.270     0.000     0.000     0.511
  42    F    N    -1.219   118.796   119.950     0.108     0.000     2.667
  42    F   HA     0.122     4.649     4.527     0.000     0.000     0.288
  42    F    C     0.634   176.489   175.800     0.091     0.000     1.086
  42    F   CA    -0.503    57.578    58.000     0.134     0.000     1.297
  42    F   CB     0.963    40.057    39.000     0.157     0.000     1.059
  42    F   HN    -0.161     8.139     8.300     0.000     0.000     0.624
  43    V    N    -1.206   118.822   119.914     0.190     0.000     3.130
  43    V   HA     0.640     4.760     4.120     0.000     0.000     0.310
  43    V    C    -0.809   175.321   176.094     0.060     0.000     1.158
  43    V   CA    -1.340    60.968    62.300     0.013     0.000     1.029
  43    V   CB     2.640    34.360    31.823    -0.172     0.000     1.057
  43    V   HN     0.010     8.200     8.190     0.000     0.000     0.436
  44    I    N     2.301   122.874   120.570     0.006     0.000     2.433
  44    I   HA     0.448     4.618     4.170     0.000     0.000     0.292
  44    I    C    -0.634   175.485   176.117     0.003     0.000     1.001
  44    I   CA    -0.639    60.694    61.300     0.053     0.000     1.119
  44    I   CB     1.979    39.994    38.000     0.024     0.000     1.289
  44    I   HN     0.457     8.667     8.210     0.000     0.000     0.438
  45    L    N     6.521   127.763   121.223     0.031     0.000     2.260
  45    L   HA     0.386     4.726     4.340     0.000     0.000     0.289
  45    L    C    -0.695   176.179   176.870     0.006     0.000     1.057
  45    L   CA    -0.546    54.294    54.840     0.001     0.000     0.811
  45    L   CB     1.199    43.260    42.059     0.002     0.000     1.184
  45    L   HN     0.390     8.620     8.230     0.000     0.000     0.429
  46    L    N     5.113   126.328   121.223    -0.013     0.000     2.298
  46    L   HA     0.455     4.795     4.340     0.000     0.000     0.284
  46    L    C    -0.308   176.552   176.870    -0.017     0.000     1.013
  46    L   CA    -0.308    54.523    54.840    -0.016     0.000     0.824
  46    L   CB     1.258    43.300    42.059    -0.027     0.000     1.221
  46    L   HN     0.376     8.606     8.230     0.000     0.000     0.418
  47    K    N     3.865   124.257   120.400    -0.013     0.000     2.156
  47    K   HA     0.647     4.967     4.320     0.000     0.000     0.254
  47    K    C    -0.143   176.448   176.600    -0.015     0.000     0.950
  47    K   CA    -0.092    56.187    56.287    -0.013     0.000     0.849
  47    K   CB     1.207    33.702    32.500    -0.008     0.000     1.100
  47    K   HN     0.761     9.011     8.250     0.000     0.000     0.434
  48    N    N     0.373   119.065   118.700    -0.014     0.000     2.734
  48    N   HA    -0.023     4.717     4.740     0.000     0.000     0.364
  48    N    C     0.558   176.062   175.510    -0.011     0.000     0.794
  48    N   CA     0.599    53.641    53.050    -0.013     0.000     1.726
  48    N   CB    -0.151    38.327    38.487    -0.016     0.000     0.886
  48    N   HN     0.395     8.775     8.380     0.000     0.000     1.702
  49    T    N     1.113   115.661   114.554    -0.011     0.000     2.770
  49    T   HA     0.237     4.587     4.350     0.000     0.000     0.258
  49    T    C     1.003   175.698   174.700    -0.008     0.000     1.039
  49    T   CA     1.628    63.723    62.100    -0.009     0.000     1.143
  49    T   CB    -0.316    68.547    68.868    -0.008     0.000     0.866
  49    T   HN     0.482     8.722     8.240     0.000     0.000     0.428
  50    V    N    -0.963   118.946   119.914    -0.009     0.000     3.046
  50    V   HA     0.730     4.850     4.120     0.000     0.000     0.316
  50    V    C    -0.584   175.504   176.094    -0.011     0.000     1.104
  50    V   CA    -1.265    61.030    62.300    -0.009     0.000     1.006
  50    V   CB     2.071    33.890    31.823    -0.008     0.000     1.058
  50    V   HN     0.112     8.302     8.190     0.000     0.000     0.440
  51    S    N     2.792   118.485   115.700    -0.012     0.000     2.505
  51    S   HA     0.431     4.901     4.470     0.000     0.000     0.276
  51    S    C    -0.192   174.397   174.600    -0.018     0.000     1.274
  51    S   CA    -0.521    57.670    58.200    -0.015     0.000     1.053
  51    S   CB     0.368    63.560    63.200    -0.014     0.000     0.919
  51    S   HN     0.957     9.267     8.310     0.000     0.000     0.490
  52    Q    N     2.367   122.153   119.800    -0.023     0.000     2.345
  52    Q   HA     0.657     4.997     4.340     0.000     0.000     0.268
  52    Q    C    -0.962   175.009   176.000    -0.048     0.000     1.054
  52    Q   CA    -0.872    54.914    55.803    -0.029     0.000     0.835
  52    Q   CB     1.521    30.245    28.738    -0.023     0.000     1.339
  52    Q   HN     0.633     8.903     8.270     0.000     0.000     0.447
  53    M    N     3.199   122.756   119.600    -0.071     0.000     2.088
  53    M   HA     0.372     4.852     4.480     0.000     0.000     0.346
  53    M    C    -1.718   174.474   176.300    -0.180     0.000     1.111
  53    M   CA    -0.784    54.433    55.300    -0.138     0.000     1.017
  53    M   CB     1.255    33.743    32.600    -0.185     0.000     1.568
  53    M   HN     0.612     8.902     8.290     0.000     0.000     0.445
  54    V    N     6.072   125.887   119.914    -0.166     0.000     2.370
  54    V   HA     0.280     4.400     4.120     0.000     0.000     0.283
  54    V    C    -0.881   175.100   176.094    -0.189     0.000     1.023
  54    V   CA    -0.607    61.619    62.300    -0.123     0.000     0.857
  54    V   CB     0.930    32.718    31.823    -0.058     0.000     0.985
  54    V   HN     0.648     8.838     8.190     0.000     0.000     0.443
  55    Y    N     3.848   124.072   120.300    -0.126     0.000     2.436
  55    Y   HA     0.175     4.725     4.550     0.000     0.000     0.336
  55    Y    C     1.583   177.315   175.900    -0.280     0.000     1.049
  55    Y   CA    -0.077    57.871    58.100    -0.253     0.000     1.294
  55    Y   CB     0.808    38.919    38.460    -0.582     0.000     1.179
  55    Y   HN     0.584     8.864     8.280     0.000     0.000     0.520
  56    K    N     1.612   122.019   120.400     0.013     0.000     2.152
  56    K   HA    -0.212     4.108     4.320     0.000     0.000     0.206
  56    K    C     1.800   178.415   176.600     0.026     0.000     1.048
  56    K   CA     1.552    57.850    56.287     0.018     0.000     0.933
  56    K   CB    -0.184    32.344    32.500     0.047     0.000     0.721
  56    K   HN     0.842     9.092     8.250     0.000     0.000     0.447
  57    H    N    -1.108   118.059   119.070     0.161     0.000     2.521
  57    H   HA     0.062     4.618     4.556     0.000     0.000     0.286
  57    H    C     1.352   176.730   175.328     0.083     0.000     1.034
  57    H   CA     1.050    57.159    56.048     0.102     0.000     1.278
  57    H   CB     0.065    29.883    29.762     0.093     0.000     1.386
  57    H   HN     0.134     8.414     8.280     0.000     0.000     0.567
  58    A    N     1.344   124.122   122.820    -0.069     0.000     2.348
  58    A   HA     0.293     4.613     4.320     0.000     0.000     0.224
  58    A    C     1.027   178.634   177.584     0.037     0.000     1.227
  58    A   CA    -0.440    51.618    52.037     0.034     0.000     0.885
  58    A   CB     0.101    19.099    19.000    -0.004     0.000     0.933
  58    A   HN     0.230     8.380     8.150     0.000     0.000     0.506
  59    I    N     0.825   121.409   120.570     0.025     0.000     2.396
  59    I   HA     0.147     4.317     4.170     0.000     0.000     0.292
  59    I    C     1.554   177.698   176.117     0.044     0.000     0.999
  59    I   CA     0.020    61.341    61.300     0.034     0.000     1.310
  59    I   CB     1.925    39.935    38.000     0.017     0.000     1.404
  59    I   HN     0.328     8.538     8.210     0.000     0.000     0.496
  60    S    N     2.644   118.382   115.700     0.063     0.000     2.517
  60    S   HA     0.101     4.571     4.470     0.000     0.000     0.228
  60    S    C     0.736   175.357   174.600     0.035     0.000     1.060
  60    S   CA     0.064    58.292    58.200     0.047     0.000     0.937
  60    S   CB     0.584    63.816    63.200     0.053     0.000     0.840
  60    S   HN     0.680     8.990     8.310     0.000     0.000     0.546
  61    T    N     0.875   115.479   114.554     0.083     0.000     2.923
  61    T   HA     0.609     4.959     4.350     0.000     0.000     0.311
  61    T    C    -2.022   172.763   174.700     0.142     0.000     1.183
  61    T   CA    -0.543    61.598    62.100     0.067     0.000     1.020
  61    T   CB     1.901    70.785    68.868     0.027     0.000     1.165
  61    T   HN     0.130     8.370     8.240     0.000     0.000     0.482
  62    V    N     4.388   124.362   119.914     0.100     0.000     2.357
  62    V   HA     0.572     4.692     4.120     0.000     0.000     0.284
  62    V    C    -0.373   175.853   176.094     0.221     0.000     1.018
  62    V   CA    -0.636    61.759    62.300     0.159     0.000     0.841
  62    V   CB     1.520    33.453    31.823     0.182     0.000     0.991
  62    V   HN     0.738     8.928     8.190     0.000     0.000     0.437
  63    V    N     7.736   127.780   119.914     0.218     0.000     2.326
  63    V   HA     0.378     4.498     4.120     0.000     0.000     0.281
  63    V    C    -2.361   173.824   176.094     0.153     0.000     1.015
  63    V   CA    -1.954    60.474    62.300     0.214     0.000     0.823
  63    V   CB     1.713    33.696    31.823     0.267     0.000     1.009
  63    V   HN     0.703     8.893     8.190     0.000     0.000     0.436
  64    P   HA     0.137     4.557     4.420     0.000     0.000     0.271
  64    P    C     0.776   178.108   177.300     0.054     0.000     1.218
  64    P   CA    -0.110    63.023    63.100     0.056     0.000     0.780
  64    P   CB     0.734    32.446    31.700     0.020     0.000     0.901
  65    S    N     1.933   117.649   115.700     0.026     0.000     2.603
  65    S   HA     0.059     4.529     4.470     0.000     0.000     0.220
  65    S    C     0.527   175.141   174.600     0.023     0.000     0.967
  65    S   CA    -0.158    58.058    58.200     0.028     0.000     0.920
  65    S   CB    -0.546    62.662    63.200     0.014     0.000     0.773
  65    S   HN     0.610     8.920     8.310     0.000     0.000     0.529
  66    R    N    -1.118   119.393   120.500     0.019     0.000     2.690
  66    R   HA     0.552     4.892     4.340     0.000     0.000     0.269
  66    R    C    -3.686   172.625   176.300     0.019     0.000     1.037
  66    R   CA    -1.905    54.205    56.100     0.017     0.000     0.877
  66    R   CB    -0.586    29.718    30.300     0.007     0.000     1.255
  66    R   HN    -0.105     8.165     8.270     0.000     0.000     0.467
  67    P   HA     0.069     4.489     4.420     0.000     0.000     0.263
  67    P    C    -0.936   176.375   177.300     0.017     0.000     1.195
  67    P   CA    -0.255    62.863    63.100     0.029     0.000     0.762
  67    P   CB     0.704    32.418    31.700     0.023     0.000     0.799
  68    V    N     2.770   122.701   119.914     0.028     0.000     2.588
  68    V   HA     0.427     4.547     4.120     0.000     0.000     0.304
  68    V    C     0.254   176.384   176.094     0.060     0.000     1.042
  68    V   CA    -0.504    61.805    62.300     0.015     0.000     0.877
  68    V   CB     1.938    33.727    31.823    -0.057     0.000     0.996
  68    V   HN     0.517     8.707     8.190     0.000     0.000     0.425
  69    S    N     2.120   117.840   115.700     0.033     0.000     2.654
  69    S   HA     0.721     5.191     4.470     0.000     0.000     0.283
  69    S    C     0.187   174.828   174.600     0.069     0.000     1.180
  69    S   CA     0.322    58.510    58.200    -0.021     0.000     1.021
  69    S   CB     0.922    64.099    63.200    -0.039     0.000     1.018
  69    S   HN     1.093     9.403     8.310     0.000     0.000     0.532
  70    H    N     0.033   119.133   119.070     0.050     0.000     2.214
  70    H   HA     0.380     4.936     4.556     0.000     0.000     0.127
  70    H    C     0.361   175.744   175.328     0.093     0.000     1.199
  70    H   CA    -0.349    55.738    56.048     0.064     0.000     1.139
  70    H   CB    -0.198    29.614    29.762     0.083     0.000     0.653
  70    H   HN     0.582     8.862     8.280     0.000     0.000     0.247
  71    H    N     0.000   118.991   119.070    -0.132     0.000     2.539
  71    H   HA     0.000     4.556     4.556     0.000     0.000     0.296
  71    H   CA     0.000    56.043    56.048    -0.008     0.000     1.023
  71    H   CB     0.000    29.846    29.762     0.140     0.000     1.292
  71    H   HN     0.000     8.280     8.280     0.000     0.000     0.496
